# Supplementary material for: Ground penetrating radar data used in discovery of the early Christian church of Notre Dame de Baudes near Labastide-du-Temple, France
Source: Data Brief. 2016 Apr 30;7:1588–93. doi: 10.1016/j.dib.2016.04.057 (PMC4866399; doi:10.1016/j.dib.2016.04.057)
Supplement: Supplementary file 1 — Supplementary material [file mmc1.zip]

Archive with 102 entries (102 files):
- GB1_SCAN01.SGY
- GB1_SCAN02.SGY
- GB1_SCAN03.SGY
- GB1_SCAN04.SGY
- GB1_SCAN05.SGY
- GB1_SCAN06.SGY
- GB1_SCAN07.SGY
- GB1_SCAN08.SGY
- GB1_SCAN09.SGY
- GB1_SCAN10.SGY
- GB1_SCAN11.SGY
- GB1_SCAN12.SGY
- GB1_SCAN13.SGY
- GB1_SCAN14.SGY
- GB1_SCAN15.SGY
- GB1_SCAN16.SGY
- GB1_SCAN17.SGY
- GB1_SCAN18.SGY
- GB1_SCAN19.SGY
- GB1_SCAN20.SGY
- GB1_SCAN21.SGY
- GB1_SCAN22.SGY
- GB1_SCAN23.SGY
- GB1_SCAN24.SGY
- GB1_SCAN25.SGY
- GB1_SCAN26.SGY
- GB1_SCAN27.SGY
- GB1_SCAN28.SGY
- GB1_SCAN29.SGY
- GB1_SCAN30.SGY
- GB1_SCAN31.SGY
- GB1_SCAN32.SGY
- GB1_SCAN33.SGY
- GB1_SCAN34.SGY
- GB1_SCAN35.SGY
- GB1_SCAN36.SGY
- GB1_SCAN37.SGY
- GB1_SCAN38.SGY
- GB1_SCAN39.SGY
- GB1_SCAN40.SGY
- GB1_SCAN41.SGY
- GB1_SCAN42.SGY
- GB1_SCAN43.SGY
- GB1_SCAN44.SGY
- GB1_SCAN45.SGY
- GB1_SCAN46.SGY
- GB1_SCAN47.SGY
- GB1_SCAN48.SGY
- GB1_SCAN49.SGY
- GB1_SCAN50.SGY
- GB1_SCAN51.SGY
- GB1_SCAN52.SGY
- GB1_SCAN53.SGY
- GB1_SCAN54.SGY
- GB1_SCAN55.SGY
- GB1_SCAN56.SGY
- GB1_SCAN57.SGY
- GB1_SCAN58.SGY
- GB1_SCAN59.SGY
- GB1_SCAN60.SGY
- GB1_SCAN61.SGY
- GB1_SCAN62.SGY
- GB1_SCAN63.SGY
- GB1_SCAN64.SGY
- GB1_SCAN65.SGY
- GB1_SCAN66.SGY
- GB1_SCAN67.SGY
- GB1_SCAN68.SGY
- GB1_SCAN69.SGY
- GB1_SCAN70.SGY
- GB1_SCAN71.SGY
- GB1_SCAN72.SGY
- GB1_SCAN73.SGY
- GB1_SCAN74.SGY
- GB1_SCAN75.SGY
- GB1_SCAN76.SGY
- GB1_SCAN77.SGY
- GB1_SCAN78.SGY
- GB1_SCAN79.SGY
- GB1_SCAN80.SGY
- GB1_SCAN81.SGY
- GB2_SCAN01.SGY
- GB2_SCAN02.SGY
- GB2_SCAN03.SGY
- GB2_SCAN04.SGY
- GB2_SCAN05.SGY
- GB2_SCAN06.SGY
- GB2_SCAN07.SGY
- GB2_SCAN08.SGY
- GB2_SCAN09.SGY
- GB2_SCAN10.SGY
- GB2_SCAN11.SGY
- GB2_SCAN12.SGY
- GB2_SCAN13.SGY
- GB2_SCAN14.SGY
- GB2_SCAN15.SGY
- GB2_SCAN16.SGY
- GB2_SCAN17.SGY
- GB2_SCAN18.SGY
- GB2_SCAN19.SGY
- GB2_SCAN20.SGY
- GB2_SCAN21.SGY
